# Supplementary material for: Association of Coffee and Tea Consumption with the Risk of Asthma: A Prospective Cohort Study from the UK Biobank
Source: Nutrients. 2022 Sep 28;14(19):4039. doi: 10.3390/nu14194039 (PMC9572944; doi:10.3390/nu14194039)
Supplement: Supplementary file 1 [file nutrients-14-04039-s001.zip]

Archive with 1 entries (1 files):
- nutrients-1939734-supplementary.pdf
